# Supplementary material for: Prevalence of Painful Lesions of the Digits and Risk Factors Associated with Digital Dermatitis, Ulcers and White Line Disease on Swiss Cattle Farms
Source: Animals (Basel). 2024 Jan 2;14(1):153. doi: 10.3390/ani14010153 (PMC10778466; doi:10.3390/ani14010153)
Supplement: Supplementary file 1 [file animals-14-00153-s001.zip]

Archive with 1 entries (1 files):
- animals-2742672-supplementary.pdf
